# Supplementary material for: Electronic Patient-Generated Health Data to Facilitate Disease Prevention and Health Promotion: Scoping Review
Source: J Med Internet Res. 2019 Oct 14;21(10):e13320. doi: 10.2196/13320 (PMC6914107; doi:10.2196/13320)
Supplement: Multimedia Appendix 6 [file jmir_v21i10e13320_app6.xlsx]

## Sheet: Study & Participant Charact.
ID	Title	Author & Affiliation	Type of Document	Year of Publication	Methodological Design	Duration of Study	Number of participants	Aims of Paper	Country/Region	Sample Health	Sample Sex	Eligible Age Range	Addressed Health Issues/ Risks
1	A technology-mediated behavioral weight gain prevention intervention for college students: Controlled, quasi-experimental study	West et al., University of South Caroline	Scientific Article	2016	Quantitative non-randomized	9 weeks	58	Evaluate Effectiveness/Efficacy	US/ South Carolina	Unclear or NA	Mixed	NA	weight (physical activity and/or nutrition)
2	Sharing Patient-Generated Data in Clinical Practices: An Interview Study	Zhu et al., Pennsylvania State University	Other Grey Source: Conference	2016	Qualitative	NA	30	Exploratory	US/Pennsylvania	Mixed	Mixed	18-50	overall health/wellbeing	;
3	HELP: a miniaturized total health examination system launched on a mobile phone platform	Yu et al., Tsinghua University	Scientific Article	2013	Quantitative non-randomized	1 examination	11	Evaluate Feasibility/Acceptability	China/ Beijing	Unclear or NA	Mixed	23-28	overall health/wellbeing	;
4	The SHED-IT Randomized Controlled Trial: Evaluation of an Internet-based Weight-loss Program for Me	Morgan et al., University of Newcastle	Scientific Article	2009	Quantitative randomized	3 months	65	Evaluate Effectiveness/Efficacy	Australia/Hunter Region	High Risk Sample	M only	18-60	weight (physical activity and/or nutrition)
5	Development healthcare PC and multimedia software for improvement of health status and exercise habits	Youm et al., Dongguk University	Scientific Article	2015	Quantitative non-randomized	16 weeks	143	Evaluate Effectiveness/Efficacy	South Korea/Gyeongnam	Unclear or NA	Mixed	NA	overall health/wellbeing	;
8	Development and Testing of a Mobile Phone App for Self-Monitoring of Calcium Intake in Young Women	Tay et al., University of Melbourne	Scientific Article	2017	Qualitative	2 weeks	54	Evaluate Feasibility/Acceptability	state of Victoria, Australia	Unclear or NA	F only	16-25	healthy ageing - bone health
9	Theory-Based Exercise App to Enhance Exercise Adherence: A Pilot Study	Voth et al., University of British Columbia	Scientific Article	2016	Quantitative randomized	8 weeks	56	Evaluate Effectiveness/Efficacy	US/ British Columbia	Unclear or NA	Mixed	19-70	weight (physical activity and/or nutrition)
10	Cell phone intervention for you (CITY): A randomized, controlled trial of behavioral weight loss intervention for young adults using mobile technology	Svetkey et al., Duke University Medical Center, NC	Scientific Article	2015	Quantitative randomized	24 months	365	Evaluate Effectiveness/Efficacy	USA, region not specified	High Risk Sample	Mixed	18-35	weight (physical activity and/or nutrition)
11	Toward a Connected Health System for Older Adults: Lessons Learned	Stara et al., National Institute of Health & Science on Ageing	Other Grey Source: conference	2016	Quantitative non-randomized	17 days	54	Evaluate Feasibility/Acceptability	Italy, Ireland, Israel	High Risk Sample	Mixed	NA	healthy ageing
13	Multiple behavior changes in diet and activity: a randomized controlled trial using mobile technology	Spring et al., Northwestern University, USA	Scientific Article	2012	Quantitative randomized	3 weeks intervention and 5 months follow up	204	Evaluate Effectiveness/Efficacy	USA	High Risk Sample	Mixed	21-60	weight (physical activity and/or nutrition)	;
14	Wearable Sensor/Device (Fitbit One) and SMS Text-Messaging Prompts to Increase Physical Activity in Overweight and Obese Adults: A Randomized Controlled Trial	Wang et al., University of California	Scientific Article	2015	Quantitative randomized	6 weeks	67	Evaluate Effectiveness/Efficacy	US/San Diego	High Risk Sample	Mixed	18-69	weight (physical activity and/or nutrition)	;
15	A Breastfeed-Promoting Mobile App Intervention: Usability and Usefulness Study	Wang et al., National Electronics and Computer Technology Centre	Scientific Article	2018	Qualitative	4 weeks	21	Evaluate Feasibility/Acceptability	Thailand	Unclear or NA	F only	>20	breast feeding
16	Sustained effects of brief electronic self-monitoring as an early intervention for eating pathology	Smith et al., Emory University, USA	Thesis	2013	Quantitative randomized	3 weeks intervention and post 3 weeks follow up	90	Evaluate Effectiveness/Efficacy	Atlanta, USA	High Risk Sample	F only	18-30	weight (physical activity and/or nutrition)
18	Mobile health devices: will patients actually use them?	Shaw et al., Duke University, USA	Scientific Article	2016	mixed methods	4 weeks	6	Evaluate Feasibility/Acceptability	USA	Mixed	Mixed	6 adults, age not mentioned	overall health/wellbeing	;
20	Designing personal exercise monitoring employing multiple modes of delivery: implications from a qualitative study on heart rate monitoring	Segerståhl and Oinas-Kukkonen, University of Oulu, Finland	Scientific Article	2011	Qualitative	21 days	30	(a) investigate how users incorporate a system employing two modes of delivery – a wearable heart rate monitor and a web service – into their training and (b) to analyze benefits and limitations in personal exercise monitoring and how they relate to the different modes in use.	Standford, California	Healthy sample	Mixed	18-45	weight (physical activity and/or nutrition)
21	Assessing the Influence of a Fitbit Physical Activity Monitor on the Exercise Practices of Emergency Medicine Residents: A Pilot Study	Schrager et al., Emory University, USA	Scientific Article	2017	Quantitative non-randomized	6 months	30	Evaluate Effectiveness/Efficacy	USA, region not specified	Healthy sample	Mixed	not mentioned, but average age was 28	weight (physical activity and/or nutrition)
22	Impact of newer self‐monitoring technology and brief phone‐based intervention on weight loss: A randomized pilot study	Ross & Wing, Brown University and the Miriam Hospital, Providence USA	Scientific Article	2016	Quantitative randomized	6 months	80	Evaluate Effectiveness/Efficacy	Providence, USA	Mixed	Mixed	18-70	weight (physical activity and/or nutrition)
25	Application and Effect of Mobiletype-Bone Health Intervention in Korean Young Adult Women with Low Bone Mass: A Randomized Control Trial	Park et al., Korea University, South Korea	Scientific Article	2017	Quantitative randomized	20 weeks	103	Evaluate Effectiveness/Efficacy	Korea	High Risk Sample	F only	Undergraduate and graduate students, age not specified	healthy ageing - bone health
30	Utilization of a Web-based vs integrated phone/Web cessation program among 140,000 tobacco users: an evaluation across 10 free state quitlines	Nash et al., Alere Wellbeing, Seattle USA	Scientific Article	2015	both quantitative and qualitative	6 months post registration	141429	Exploratory	Connecticut, Delaware, Florida, Idaho, Indiana, Kansas, New Mexico, North Carolina, Oklahoma, and Oregon.	High Risk Sample	Mixed	>=18	smoking/alcohol
31	Low-cost, email-based system for self blood pressure monitoring at home	Nakajima et al., Toyama University	Scientific Article	2006	quantitative and and interview for qualitative	various, participants asked to use monitor for at least 4 weeks	10	Evaluate Feasibility/Acceptability	Japan, region not specified	Unclear or NA	Mixed	elderly, age not specified	cardiometabolic
32	Impact of a Wellness Portal on the delivery of patient-centered preventive care	Nagykaldi et al., University of Oklahoma	Scientific Article	2012	mixed: quant-qual (described in Refid 92) and RCT	12 months	560	Evaluate Effectiveness/Efficacy	US/ Oklahoma	Mixed	Mixed	40-75 (f) / 50-75 (m)	overall health/wellbeing	;
37	Mobile health technology interventions to improve the health status of older rural women	O'Brien, University of South Carolina	Thesis	2013	mixed method design with cluster randomisation into intervention and control group followed by focus group in the end	12 weeks	24	Evaluate Feasibility/Acceptability	2 rural Appalachian counties in North Carolina	High Risk Sample	F only	>=55 yr old	weight (physical activity and/or nutrition)
38	Older Adults' Experiences Using a Commercially Available Monitor to Self-Track Their Physical Activity	McMahon et al., University of Minnesota, USA	Scientific Article	2016	Qualitative	8 months	95	Evaluate Feasibility/Acceptability	Minneapolis, Minnesota USA	High Risk Sample	Mixed	>=70 yr old	weight (physical activity and/or nutrition)
39	Design and evaluation of theory-informed technology to augment a wellness motivation intervention	McMahon et al., University of Minnesota	Scientific Article	2014	Iterative evaluation including semi-structured interviews, field notes, surveys, activity journals	Initial evaluation: 7 days Follow up evaluation: not specified (a few days)	27	Evaluate Feasibility/Acceptability	US	High Risk Sample	Mixed	>=60	healthy ageing	;
41	Mobile Phone App Aimed at Improving Iron Intake and Bioavailability in Premenopausal Women: A Qualitative Evaluation	Mann et al., Deakin University AUS	Scientific Article	2015	Qualitative	2 weeks	36	Evaluate Feasibility/Acceptability	Australia, Deakin University and surroundings	Unclear or NA	F only	18-50	overall health/wellbeing
42	Evaluation of a Community-Based Health Promotion Program with Online Off-Line Combination: The Effect of an Online Diet Record System on Self-rated Achievement	Miyagawa et al., Keio University, Kanagawa, Japan	Other Grey Source: conference	2016	Quantitative non-randomized	not mentioned	45	Evaluate Effectiveness/Efficacy	Kanagawa Perfeucture, Japan	Unclear or NA	Mixed	not mentioned, but mean age was 65	weight (physical activity and/or nutrition)
45	Implementing health information technology in a patient-centered manner: patient experiences with an online evidence-based lifestyle intervention	Lyden et al., Harborview Medical Center, Seattle, Washington	Scientific Article	2013	Qualitative	1 year	35	Exploratory	USA region not specified	High Risk Sample	Mixed	not described but average age was 52	weight (physical activity and/or nutrition)
47	Adaptive intervention design in mobile health: Intervention design and development in the Cell Phone Intervention for You trial	Lin et. al., Duke University Medical Center, USA	Scientific Article	2015	Quantitative non-randomized	24 months	365	to describe the design and development of the intervention	USA, region not specified	High Risk Sample	Mixed	18-35	weight (physical activity and/or nutrition)
48	A web-based intervention to support increased physical activity among at-risk adults	Massoudi et al., RTI International	Scientific Article	2010	mixed methods - group discussions and testing	Design phase: 6 months Testing: one week	50	Exploratory	USA	High Risk Sample	Mixed	NA	weight (physical activity and/or nutrition)
49	Can Mobile Health Deliver Participatory Medicine to All Citizens in Modern Society?	Martinez (Tampere University of Technology, Finland) and Tong	Other Grey Source: conference	2012	Quantitative randomized	12 weeks	not mentioned as paper was more descriptive on the process and not the study itself	Exploratory	Finland, region not specified	High Risk Sample	M only	35-45	overall health/wellbeing	;
52	Patterns of success: Online self-monitoring in a web-based behavioral weight control program	Krukowski et al., University of Arkansas	Scientific Article	2013	Quantitative randomized	6 months	161	Evaluate Effectiveness/Efficacy	US/Vermont & Arkansas	High Risk Sample	Mixed	>=18	weight (physical activity and/or nutrition)
56	Health promotion through primary care: enhancing self-management with activity prescription and mHealth	Knight et al., Lawson Health Research Institute	Scientific Article	2014	Quantitative randomized	12 weeks	45	Effectiveness / Exploratory: explored the effect of mHealth technologies in conjunction with prescribed changes to various intensities of physical activity (ie, sedentary, exercise, or both) to improve risk factors for preventing various lifestyle-related chronic	USA	Mixed	Mixed	55-75	cardiometabolic
57	Self-Monitoring Utilization Patterns Among Individuals in an Incentivized Program for Healthy Behaviors	Kim et al., Seoul National University Bundang Hospital	Scientific Article	2016	Quantitative non-randomized	NA	455341	Exploratory	US	Mixed	Mixed	>=18	overall health/wellbeing	;
58	A qualitative analysis of user experiences with a self-tracker for activity, sleep, and diet	Kim, Seoul National University	Scientific Article	2014	mixed-mehtod	3 months	44	Exploratory	Korea	Unclear or NA	F only	20-29	overall health/wellbeing	;
60	Mobile But Connected: Harnessing the Power of Self-Efficacy and Group Support for Weight Loss Success through mHealth Intervention	Kim et al., Arizona State University	Scientific Article	2017	Quantitative non-randomized	6 months	384	Exploratory	USA	Unclear or NA	Mixed	>=19	weight (physical activity and/or nutrition)
62	Impact of a mobile phone intervention to reduce sedentary behavior in a community sample of adults: A quasi-experimental evaluation	Kendzor et al., University of Oklahoma	Scientific Article	2016	Quantitative non-randomized	7 days	215	Evaluate Effectiveness/Efficacy	USA/ Dallas	Unclear or NA	Mixed	>=18	weight (physical activity and/or nutrition)
63	Smartphone technology facilitates dietary change in healthy adults	Ipjian et al., Arizona State University	Scientific Article	2016	Quantitative randomized	4 weeks	30	Evaluate Effectiveness/Efficacy	USA/ Phoenix	Healthy sample	Mixed	18-80	weight (physical activity and/or nutrition)
65	Reducing cardiovascular disease risk in medically underserved urban and rural communities.	Bove et al., Temple University Medical Center	Scientific Article	2011	Quantitative randomized	1 year	465	Evaluate Effectiveness/Efficacy	USA/ Philadelphia & Danville	High Risk Sample	Mixed	18-85	cardiometabolic
66	A mobile health intervention for weight management among young adults: a pilot randomised controlled trial	Hebden et al., The University of Sydney	Scientific Article	2014	Mixed-method	6 months	51	effectiveness + exploratory	Australia	High Risk Sample	Mixed	18-35	weight (physical activity and/or nutrition)
67	Technology- and Phone-Based Weight Loss Intervention: Pilot RCT in Women at Elevated Breast Cancer Risk	Hartman et al., University of California	Scientific Article	2016	Quantitative randomized	6 months	54	Evaluate Effectiveness/Efficacy	US/ San Diego	High Risk Sample	F only	40-75	weight (physical activity and/or nutrition)
68	Evaluating Consumer m-Health Services for Promoting Healthy Eating: A Randomized Field Experiment	Kato-Lin et al., Carnegie Mellon University	Other Grey Source: conference	2015	Quantitative randomized	4 months	425	Evaluate Effectiveness/Efficacy	US/ Pittsburgh	Unclear or NA	Mixed	>=18	weight (physical activity and/or nutrition)
69	Persuasive user experiences of a health Behavior Change Support System: A 12-month study for prevention of metabolic syndrome	Karppinen et al., University of Oulu	Scientific Article	2016	Qualitative	approx. 17 months from first to last interviews	43	Exploratory	Finnland/ Northern Ostrobothnia	High Risk Sample	Mixed	27-35	cardiometabolic
70	lectronic apps for food and appetite monitoring: Acceptability and reactive effects in women with eating and weight concerns	Jones, Emory University	Thesis	2007	Quantitative randomized	3 weeks	87	effectiveness, acceptability: compare the relative acceptability, compliance, and reactivity of electronic food- and appetite-monitoring procedures	US/ Atlanta	High Risk Sample	F only	18-30	weight (physical activity and/or nutrition)
71	Positive technology: a free mobile platform for the self-management of psychological stress	Gaggioli et al., Istituto Auxologico Italiano	Scientific Article	2014	Quantitative non-randomized	NA	32	Exploratory	Italy	Healthy sample	Mixed	NA	overall health/wellbeing
72	Qualitative exploration of the acceptability of a mobile phone and pedometer-based physical activity program in a diverse sample of sedentary women	Fukuoka et al., University of California	Scientific Article	2012	Qualitative	3 weeks	41	Evaluate Feasibility/Acceptability	US/ San Franciso Bay Area	High Risk Sample	F only	25-70	weight (physical activity and/or nutrition)
74	Speech2Health: A Mobile Framework for Monitoring Dietary Composition From Spoken Data	Hezarjaribi et al., Washington State University	Scientific Article	2018	Quantitative non-randomized	6 days	10	develop and validate a frame- work for nutrition monitoring from spoken data	USA	Unclear or NA	Mixed	NA	weight (physical activity and/or nutrition)
76	Effectiveness of a smartphone application to promote physical activity in primary care: the SMART MOVE randomised controlled trial	Glynn et al., NA	Scientific Article	2014	Quantitative randomized	8 weeks	90	Evaluate Effectiveness/Efficacy	Ireland/ West	Unclear or NA	Mixed	>16	weight (physical activity and/or nutrition)
80	Results From a Tailored SMS and Behavior-Tracking Pilot Study on Sun-Safe Behaviors in Young Women	Darlow et al., National Comprehensive Cancer Network	Scientific Article	2017	Quantitative randomized	2 weeks	104	Evaluate Effectiveness/Efficacy	US	High Risk Sample	F only	18-29	skin cancer
81	Internet-based group contingency management to promote smoking abstinence	Dallery et al. , University of Florida	Scientific Article	2015	Quantitative randomized	approx. 45 days	43	Evaluate Effectiveness/Efficacy	US/ Florida	High Risk Sample	M only	18-60	smoking/alcohol
82	Factors Influencing Usability of a Smartphone App to Reduce Excessive Alcohol Consumption: Think Aloud and Interview Studies	Crane et al., University College London	Scientific Article	2017	Qualitative	NA	24	feasibility, exploratory: explore user views toward an app to help people reduce their consumption of alcohol and determine whether the BCTs are acceptable and feasible to users	UK/ London	High Risk Sample	Mixed	NA	smoking/alcohol
84	Adherence to self-monitoring healthy lifestyle behaviours through mobile phone-based ecological momentary assessments and photographic food records over 6 months in mostly ethnic minority mothers	Comulada et al., University of California	Scientific Article	2017	Quantitative randomized	6 months	56	Evaluate Feasibility/Acceptability	USA/ LA	High Risk Sample	F only	NA	overall health/wellbeing	.
86	Acceptability of mHealth Technology for Self-Monitoring Eating and Activity among Rural Men	Eisenhauer et al., University of Nebraska	Scientific Article	2016	mix quant- qual	3 weeks	12	Evaluate Feasibility/Acceptability	US/ Rural North	Unclear or NA	M only	40-69	weight (physical activity and/or nutrition)	.
87	A mobile logbook to diagnose masked hypertension: a pilot application	Eccher et al., Fondazione Bruno Kessler	Other Grey Source: conference	2014	mixed - quant- qual	7 days	15	Evaluate Feasibility/Acceptability	Italy	High Risk Sample	Mixed	NA	cardiometabolic
89	Teledietetics improves weight reduction by modifying eating behavior: A randomized controlled trial	Chung et al., The Hong Kong Institute of Education	Scientific Article	2014	Quantitative randomized	12 weeks	60	Evaluate Effectiveness/Efficacy	Hong Kong	High Risk Sample	Mixed	20-60	weight (physical activity and/or nutrition)
91	Tweeting to Health: A Novel mHealth Intervention Using Fitbits and Twitter to Foster Healthy Lifestyles	Chung et al., University of North Carolina	Scientific Article	2017	Quantitative non-randomized	2 months	38	Evaluate Effectiveness/Efficacy	US/ North Carolina	Mixed	Mixed	>=18	weight (physical activity and/or nutrition)	.
92	Promoting patient-centered preventive care using a wellness portal: preliminary findings	Chou et al., Oklahoma College of Public Health and College of Medicine	Scientific Article	2010	mixed-method, quant and qual	6 months	30	feasibility, exploratory: field test to refine portal	US/ Oklahoma	Mixed	Mixed	NA (actual range: 23-83)	overall health/wellbeing	.
93	mHealth Physical Activity Intervention: A Randomized Pilot Study in Physically Inactive Pregnant Women	Choi et al., University of California	Scientific Article	2015	Quantitative randomized	12	30	efficacy and feasibility: examine the feasibility of subject recruitment, randomiza- tion, and intervention and the potential efficacy of a 12-week mHealth PA program	US/ San Francisco	High Risk Sample	F only	18-40	weight (physical activity and/or nutrition)
94	Adherence to a Smartphone Application for Weight Loss Compared to Website and Paper Diary: Pilot Randomized Controlled Trial	Carter et al., University of Leeds	Scientific Article	2013	Quantitative randomized	6 months	128	Evaluate Feasibility/Acceptability	UK/ Leeds	High Risk Sample	Mixed	18-65	weight (physical activity and/or nutrition)
96	Effectiveness of a Web- and mobile phone-based intervention to promote physical activity and healthy eating in middle-aged males: Randomized controlled trial of the ManUp study	Duncan et al., University of Newcastle AUS	Scientific Article	2014	Quantitative randomized	9 months	317	Evaluate Effectiveness/Efficacy	Australia/ Queensland	Unclear or NA	M only	35-54	weight (physical activity and/or nutrition)	.
98	Balance--a pragmatic randomized controlled trial of an online intensive self-help alcohol intervention	Brendryen et al, University of Oslo	Scientific Article	2013	Quantitative randomized	6 months	244	Evaluate Effectiveness/Efficacy	Norway	High Risk Sample	Mixed	>=18	smoking/alcohol
100	Using a mobile health application to reduce alcohol consumption: a mixed-methods evaluation of the drinkaware track & calculate units application	Attwood et al, Nuffield Health Research Group UK	Scientific Article	2017	mixed-method aproach using sequential explanatory design	12 weeks	102345	effectiveness and acceptability: to examine patterns of app usage, understand how patterns differ by user characteristics, + accetability, usability & potential effectiveness of app	UK	High Risk Sample	Mixed	18-65	smoking/alcohol
101	A randomized trial of an avatar-hosted multiple behavior change intervention for young adult smokers	An et al, University of Michigan	Scientific Article	2013	Quantitative randomized	12 weeks	1989	Evaluate Effectiveness/Efficacy	USA	High Risk Sample	Mixed	18-30	smoking/alcohol	.
103	A Randomized Trial of Adjunct mHealth Abstinence Reinforcement With Transdermal Nicotine and Counseling for Smoking Cessation	Alessi et al, University of Connecticut	Scientific Article	2017	Quantitative randomized	24 weeks	90	Evaluate Effectiveness/Efficacy	USA	High Risk Sample	Mixed	>=18	smoking/alcohol
104	A randomized trial of Text2Quit: A text messaging program for smoking cessation	Abroms et al, the George Washington University, Washington D	Scientific Article	2014	Quantitative randomized	6 months	503	Evaluate Effectiveness/Efficacy	USA	High Risk Sample	Mixed	>=18	smoking/alcohol
105	Text2Quit: results from a pilot test of a personalized, interactive mobile health smoking cessation program	Abroms et al, the George Washington University	Scientific Article	2012	mixed-method	4 weeks	23	Evaluate Feasibility/Acceptability	USA	High Risk Sample	Mixed	NA	smoking/alcohol
106	Changing Behavioral Lifestyle Risk Factors Related to Cognitive Decline in Later Life Using a Self-Motivated eHealth Intervention in Dutch Adults	Aalbers et al, Radboud University Medical Center	Scientific Article	2016	Quantitative non-randomized	1 year	2305	Evaluate Effectiveness/Efficacy	Netherlands	Unclear or NA	Mixed	NA	healthy ageing	.
107	Program development and effectiveness of workplace health promotion program for preventing metabolic syndrome among office workers	Ryu et al., Korea University	Scientific Article	2017	Quantitative non-randomized	6 months (group 1-2), 10 weeks (group 3)	891	Evaluate Effectiveness/Efficacy	Korea/ Seoul	Mixed	Mixed	NA	cardiometabolic
109	Effects of a web-based intervention on physical activity and metabolism in older adults: randomized controlled trial	Wijsman et al., Leiden University	Scientific Article	2013	Quantitative randomized	3 months	235	Evaluate Effectiveness/Efficacy	Netherlands/Leiden	High Risk Sample	Mixed	60-70	cardiometabolic
110	Determinants of successful weight loss after using a commercial Web-based weight reduction program for six months: Cohort study	Postrach et al., Charité- Universitätsmedizin Berlin	Scientific Article	2013.	Quantitative non-randomized	NA	479	Exploratory	Germany, Austria, and Switzerland	High Risk Sample	Mixed	>=18	weight (physical activity and/or nutrition)
111	Prevention of Weight Gain Following a Worksite Nutrition and Exercise Program: A Randomized Controlled Trial	Thorndike et al., Massachusetts General Hospital	Scientific Article	2012	Quantitative randomized	9 months	330	Evaluate Effectiveness/Efficacy	USA/ Massachusetts	Mixed	Mixed	NA	weight (physical activity and/or nutrition)
112	Pilot Randomised Controlled Trial of a Web-Based Intervention to Promote Healthy Eating, Physical Activity and Meaningful Social Connections Compared with Usual Care Control in People of Retirement Age Recruited from Workplaces	Lara et al., Newcastle University	Scientific Article	2016	RCT + qual. interviews	8 weeks	75	Evaluate Feasibility/Acceptability	UK/ North-East	Mixed	Mixed	NA- retirement in the last two years	healthy ageing	.
113	Web‐based self‐monitoring for weight loss among overweight/obese women at increased risk for breast cancer: The HELP pilot study	Cadmus-Bertram et al, University of California	Scientific Article	2012	Quantitative randomized	12 weeks	50	effectiveness + feasibility: to test the feasibility of using individualized coaching to train overweight/obese women at elevated risk of breast cancer to use web-based self-monitoring tools to lose weight and increase physical	USA/ San Diego	High Risk Sample	F only	45-70	weight (physical activity and/or nutrition)
114	Development and assessment of an interactive web-based breastfeeding monitoring system (LACTOR)	Ahmed et a;l., Purdue University	Scientific Article	2013	mixed-method	30 days	26	Evaluate Feasibility/Acceptability	NA	Unclear or NA	F only	NA	breast feeding
115	Effectiveness of SmartMoms, a Novel eHealth Intervention for Management of Gestational Weight Gain: Randomized Controlled Pilot Trial	Redman et al., Pennington Biomedical Research Center, Baton Rouge, LA	Scientific Article	2017	Quantitative randomized	week 13 of gestation until delivery (about 27 weeks)	54	Evaluate Effectiveness/Efficacy	US/ LA	High Risk Sample	F only	18-40	weight (physical activity and/or nutrition)
117	Diabetes and Technology for Increased Activity (DaTA) study: results of a remote monitoring intervention for prevention of metabolic syndrome.	Stuckey et al., University of Western Ontario	Scientific Article	2011	Quantitative non-randomized	8 weeks	24	effectiveness and feasibility: feasibility study to test the effectiveness of a lifestyle intervention driven by self-monitoring	Canada/ Southwestern Ontario	High Risk Sample	Mixed	NA	cardiometabolic
118	Social problem solving and adherence to self-monitoring in association with changes in weight and cardiometabolic risk factors in a behavioral weight loss trial	Wang, University of Pittsburgh	Thesis	2010	Quantitative randomized	21 months	179	Evaluate Effectiveness/Efficacy	USA/ Pittsburggh	High Risk Sample	Mixed	21-59	weight (physical activity and/or nutrition)
119	Use of a computerized tracking system to monitor and provide feedback on dietary goals for calorie-restricted diets: The POUNDS LOST study	Anton et al., University of Florida	Scientific Article	2012	Quantitative randomized	2 years	811	Evaluate Feasibility/Acceptability	USA	High Risk Sample	Mixed	>=30	weight (physical activity and/or nutrition)
120	Online self-tracking groups to increase fruit and vegetable intake: A small-scale study on mechanisms of group effect on behavior change	Meng et al., Michigan State University	Scientific Article	2017	Quantitative randomized	4 weeks	111	Evaluate Effectiveness/Efficacy	USA/ Michigan	High Risk Sample	Mixed	18-22	weight (physical activity and/or nutrition)
121	A Web-Based, Social Networking Physical Activity Intervention for Insufficiently Active Adults Delivered via Facebook App: Randomized Controlled Trial	Maher et al., University of South Australia	Scientific Article	2017	Quantitative randomized	50 days	110	efficacy & feasibility: To determine the efficacy, engagement, and feasibility of an online social networking physical activity intervention with pedometers delivered via Facebook app.	Australia	High Risk Sample	Mixed	18-65	weight (physical activity and/or nutrition)
122	A social media-based physical activity intervention: A randomized controlled trial	Cavallo et al., University of North Carolina at Chapel Hill	Scientific Article	2012	Quantitative randomized	12-weeks	134	Evaluate Effectiveness/Efficacy	USA/ Southeastern	High Risk Sample	F only	below 25	weight (physical activity and/or nutrition)
124	Using smartphone technology to monitor physical activity in the 10,000 Steps program: a matched case-control trial	Kirwan et al., Central Queensland University	Scientific Article	2012	Quantitative non-randomized	90 days	200	ffect and acceptability: to examine the effect of the smartphone application and measure the perceived usefulness and usability of the application	Australia	Unclear or NA	Mixed	NA	weight (physical activity and/or nutrition)
125	Feasibility of Gamified Mobile Service Aimed at Physical Activation in Young Men: Population-Based Randomized Controlled Study (MOPO)	Leinonen et al., University of Oulu	Scientific Article	2017	Quantitative randomized	6 months	496	effectiveness and feasibility: to analyse effects and evaluate feasibility	Finnland/ Oulu	Unclear or NA	M only	young (military age)	weight (physical activity and/or nutrition)
126	Personal Digital Assistants are Comparable to Traditional Diaries for Dietary Self-Monitoring During a Weight Loss Program	Yon et al., University of Vermont	Scientific Article	2007	Quantitative non-randomized	24 weeks	176	Evaluate Effectiveness/Efficacy	US/Vermont	High Risk Sample	Mixed	>=18	weight (physical activity and/or nutrition)
127	Computerized self-monitoring and technology-assisted feedback for weight loss with and without an enhanced behavioral component.	Chambliss et al., The University of Memphis	Scientific Article	2011	Quantitative randomized	12 weeks	120	Evaluate Effectiveness/Efficacy	USA/ Dallas	High Risk Sample	Mixed	>18	weight (physical activity and/or nutrition)
128	An mHealth Intervention Using a Smartphone App to Increase Walking Behavior in Young Adults: A Pilot Study	Walsh et al., National University of Ireland	Scientific Article	2016	Quantitative randomized	4 weeks	55	Evaluate Effectiveness/Efficacy	Ireland/Galway	Unclear or NA	Mixed	17-26	weight (physical activity and/or nutrition)
129	Discretionary self-monitoring of physical activity: A mixed-methods study of behavior change technique use and historical physical activity.	Ramirez, University of California	Thesis	2016	mixed, qual-quant	each participated should have used any combination of Fitbit devices for at least 90 days	30	Exploratory	USA & abroad	Mixed	Mixed	18-60	weight (physical activity and/or nutrition)
130	Cost-effectiveness of a long-term Internet-delivered worksite health promotion programme on physical activity and nutrition: a cluster randomized controlled trial	Robroek et al., Erasmus Medical Center Rotterdam	Scientific Article	2012	Quantitative randomized	2 years	924	Evaluate Effectiveness/Efficacy	The Netherlands	Mixed	Mixed	NA	weight (physical activity and/or nutrition)	.
131	Randomized Trial of a Fitbit-Based Physical Activity Intervention for Women	Cadmus-Bertram et al, University of Wisconsin	Scientific Article	2015	Quantitative randomized	16 weeks	51	To evaluate the feasibility and preliminary efficacy of FitBit based self-monitoring	USA/ California	High Risk Sample	F only	NA	weight (physical activity and/or nutrition)
132	Effect of a mobile app intervention on vegetable consumption in overweight adults: a randomized controlled trial.	Mummah et al., Stanford University School of Medicine	Scientific Article	2017	Quantitative randomized	2 months (during months 5-7 of parent trial)	135	Evaluate Effectiveness/Efficacy	USA/ Stanford	High Risk Sample	Mixed	18-50	weight (physical activity and/or nutrition)
133	Improving dietary self-monitoring and adherence with hand-held computers: A pilot study	Glanz et al., Emory Universi- ty	Scientific Article	2005	mix: focus groups and pilot (quant. non-randomized)	1 month	33	effectiveness/ feasibility: pilot testing intervention	USA/Hawaii	Unclear or NA	F only	NA	weight (physical activity and/or nutrition)
134	A novel stepped-care approach to weight loss: The role of self-monitoring and health literacy in treatment outcomes	Carels et al, East Carolina University	Scientific Article	2017	Quantitative non-randomized	6 months	53	Evaluate Effectiveness/Efficacy	USA	High Risk Sample	Mixed	>=18	weight (physical activity and/or nutrition)
135	Effect of online pedometer program on physical activity in Qatar	Al-Kuwari et al, Aspetar Hospital Qatar	Scientific Article	2016	Quantitative non-randomized	12 weeks	970	Evaluate Effectiveness/Efficacy	UAE, Qatar	Unclear or NA	Mixed	NA	weight (physical activity and/or nutrition)
136	Enhancing physical activity promotion in midlife women with technology-based self-monitoring and social connectivity: A pilot study	Butryn et al, Drexel Universit	Scientific Article	2014	mixed-method	6 months	36	to test the feasibility, acceptability, and initial effectiveness of a 6 month, technology enhanced lifestyle modification program	USA/ Philadelphia	High Risk Sample	F only	40-65	weight (physical activity and/or nutrition)
137	A novel prescription pedometer-assisted walking intervention and weight management for Chinese occupational population	Yu et al., NA	Scientific Article	2018	Quantitative non-randomized	3 months	688	Evaluate Effectiveness/Efficacy	China/4 different areas	Mixed	Mixed	18-65	overall health/wellbeing	..
138	Web-Enabled Feedback Control Over Energy Balance Promotes an Increase in Physical Activity and a Reduction of Body Weight and Disease Risk in Overweight Sedentary Adults	Kraushaar et al., University of Bielefeld	Scientific Article	2013	Quantitative non-randomized	24 weeks	83	Evaluate Feasibility/Acceptability	Germany/ Karlsruhe	High Risk Sample	Mixed	>=18	overall health/wellbeing	.
139	Increasing self-monitoring adherence using smartphone technology to facilitate weight loss	Jacobs, Fairleigh Dickinson University	Thesis	2014	Quantitative non-randomized	3 months (data entry period)	7633	Evaluate Effectiveness/Efficacy	Global	High Risk Sample	Mixed	18-65	weight (physical activity and/or nutrition)
140	A Novel Diabetes Prevention Intervention Using a Mobile App: A Randomized Controlled Trial With Overweight Adults at Risk	Fukuoka et al., , University of California	Scientific Article	2015	Quantitative randomized	5 months	61	efficacy & feasibility: to evaluate the feasibility and short-term efficacy of a diabetes prevention intervention enhanced with a mobile phone app	USA/ San Francisco and Berkeley	High Risk Sample	Mixed	>=35	cardiometabolic
141	Using mHealth technology to enhance self-monitoring for weight loss: A randomized trial.	Burke et al, University of Pittsburg	Scientific Article	2012	Quantitative randomized	24 months	210	Evaluate Effectiveness/Efficacy	USA/ Pittsburg	High Risk Sample	Mixed	< or equal 59	weight (physical activity and/or nutrition)
142	Harnessing Different Motivational Frames via Mobile Phones to Promote Daily Physical Activity and Reduce Sedentary Behavior in Aging Adults	King et al., Stanford University	Scientific Article	2013	Quantitative non-randomized	8 weeks	68	Evaluate Feasibility/Acceptability	USA	High Risk Sample	Mixed	>=45	weight (physical activity and/or nutrition)
143	Randomized controlled trial testing an internet physical activity intervention for sedentary adults	Carr et al., East Carolina University	Scientific Article	2013	Quantitative randomized	6 months	53	Evaluate Effectiveness/Efficacy	USA/ Rhode Island, Massachusetts, and Connecticut	High Risk Sample	Mixed	18-65	weight (physical activity and/or nutrition)
145	A Web-Based Intervention to Encourage Walking (StepWise): Pilot Randomized Controlled Trial	Hargreaves et al., University of Otago	Scientific Article	2016	Quantitative randomized	12 weeks	97	Evaluate Effectiveness/Efficacy	New Zealand	High Risk Sample	Mixed	>=25	weight (physical activity and/or nutrition)
146	What matters in weight loss? An in-depth analysis of self-monitoring.	Painter et al., Retrofit INC	Scientific Article	2017	Quantitative non-randomized	6 months (original intervention)	2113	Exploratory	USA	High Risk Sample	Mixed	>=18	weight (physical activity and/or nutrition)
147	Dietary self-monitoring, but not dietary quality, improves with use of smartphone app technology in an 8-week weight loss trial	Wharton et al., Arizona state University	Scientific Article	2014	Quantitative randomized	8 weeks	47	Evaluate Effectiveness/Efficacy	USA/Arizona	Healthy sample	Mixed	18-65	weight (physical activity and/or nutrition)
149	Making Sense in the Long Run: Long-Term Health Monitoring in Real Lives	Meyer et al., OFFIS Institute for Information Technology	Other Grey Source: conference	2017	Qualitative	9 months	7	Exploratory	Germany	Unclear or NA	Mixed	25-75	overall health/wellbeing	.
150	A Persuasive and Social mHealth Application for Physical Activity: A Usability and Feasibility Study	Ayubi et al, University of Pittsburgh	Scientific Article	2014	Qualitative	4 weeks	13	Evaluate Feasibility/Acceptability	USA/ Pittsburgh	Unclear or NA	Mixed	18-65	weight (physical activity and/or nutrition)
151	Usability and Feasibility of PmEB: A Mobile Phone Application for Monitoring Real Time Caloric Balance	Tsai et al., Brigham & Women’s Hospital, Boston	Scientific Article	2007	Mix: quant and qual	Phase 3: 1 week / Phase 4: 1 month	21	Evaluate Feasibility/Acceptability	USA	High Risk Sample	Mixed	>=18	weight (physical activity and/or nutrition)
152	An adaptive physical activity intervention for overweight adults: A randomized controlled trial	Adams et al., Arizona State University USA	Scientific Article	2013	Quantitative randomized	6 months	20	Evaluate Effectiveness/Efficacy	USA/ County of San Diego	High Risk Sample	Mixed	18-65	weight (physical activity and/or nutrition)	..
153	User Experiences of Mobile Wellness Applications in Health Promotion	Ahtinen et al., Nokia Research Centre, Finland	Other Grey Source: conference	2009	mixed methods study	8 weeks	119	Exploratory	Finnland/ Espoo	High Risk Sample	Mixed	not described in the main RCT but age range in the Technology group was 31-56	overall health/wellbeing	.
154	Impact of self-help weight loss resources with or without online support on the dietary intake of overweight and obese men: The SHED-IT randomised controlled trial	Blomfield et al., Orange Base Hospital	Scientific Article	2013	Quantitative randomized	3 months	159	Evaluate Effectiveness/Efficacy	Australia/ Hunter area	High Risk Sample	M only	>=18	weight (physical activity and/or nutrition)
155	A smartphone-based intervention to reduce sedentary time in overweight/obese individuals: A within-subjects experimental trial	Bond et al., Brown University and the Miriam Hospital, Rhode Island USA	Scientific Article	2014	Quantitative non-randomized	4 weeks	35	Evaluate Effectiveness/Efficacy	USA/ Rhode Island	High Risk Sample	Mixed	21-70	weight (physical activity and/or nutrition)	.
156	Health benefits of a pedometer-based physical activity intervention in sedentary workers	Chan et. al., University of Prince Edward Island, Canada	Scientific Article	2004	Quantitative non-randomized	12 weeks	177	Evaluate Effectiveness/Efficacy	Canada, region not specified	Mixed	Mixed	not specified but participants' ages ranged from 34 to 52	weight (physical activity and/or nutrition)
157	Designing self-monitoring technology to promote data capture and reflection	Choe, University of Washington	Thesis	2014	Quantitative randomized	4 weeks	22	Exploratory	USA/ Washington State	Unclear or NA	Mixed	20-49	overall health/wellbeing
158	A 12-week commercial web-based weight-loss program for overweight and obese adults: Randomized controlled trial comparing basic versus enhanced features	Collins et al., University of Newcastle, AUS	Scientific Article	2012	Quantitative randomized	12 weeks	309	Evaluate Effectiveness/Efficacy	Australia/ Hunter community, New South Wales	High Risk Sample	Mixed	18-60	weight (physical activity and/or nutrition)
159	Effectiveness of a web-based, computer-tailored, pedometer-based physical activity intervention for adults: A cluster randomized controlled trial	Compernolle et al., Ghent University, Belgium	Scientific Article	2015	Quantitative randomized	3 months	274	Evaluate Effectiveness/Efficacy	Belgium, region not specified	Unclear or NA	Mixed	18-65	weight (physical activity and/or nutrition)
160	Design requirements for technologies that encourage physical activity	Console et. al., Intel Research and University of Washington, Seattle USA	Other Grey Source: conference	2006	Qualitative and quantitative	3 weeks	13	Exploratory	USA/ Seattle, Washington	Unclear or NA	F only	28-42	weight (physical activity and/or nutrition)
161	Effectiveness of activity trackers with and without incentives to increase physical activity (TRIPPA): a randomised controlled trial	Finkelstein et al., Duke-NUS Medical School, Singapore	Scientific Article	2016	Quantitative randomized	12 months	800	Evaluate Effectiveness/Efficacy	Singapore	Mixed	Mixed	21-65	weight (physical activity and/or nutrition)
162	A quantitative pilot study on the use of a fitness tracker in the preventative management of employees at risk of chronic disease in a health care facility	Friess and Stukenberg (affiliation not stated explicitly, but indicated in the article that project was a collaboration with University of Wisconsin Oshkosh)	Scientific Article	2015	Quantitative non-randomized	3 months	75	Evaluate Effectiveness/Efficacy	USA/ Midwest region	High Risk Sample	Mixed	adults, age range not specified	weight (physical activity and/or nutrition)
163	A randomized controlled trial on the efficacy of carbohydrate-reduced or fat-reduced diets in patients attending a telemedically guided weight loss program	Frisch et al., Ruhr Universität Bochum	Scientific Article	2009	Quantitative randomized	12 months	200	Evaluate Effectiveness/Efficacy	Bad Oeynhausen, Germany	High Risk Sample	Mixed	18-70	weight (physical activity and/or nutrition)
164	International Mobile-Health Intervention on Physical Activity, Sitting, and Weight: The Stepathlon Cardiovascular Health Study	Ganesan et al., Flinders University of South Australia	Scientific Article	2016	Quantitative non-randomized	100-day	69219	to investigate the feasibility and efficacy of Stepathlon, a low-cost, pedometer-based, workplace physical activity and wellness program	64 countries-International	Unclear or NA	Mixed	adult employees of private and public sector organisations	weight (physical activity and/or nutrition)	..
165	PREDIRCAM eHealth platform for individualized telemedical assistance for lifestyle modification in the treatment of obesity, diabetes, and cardiometabolic risk prevention: A pilot study (PREDIRCAM 1)	Gonzales et. al., Networking Research Centre for Bioengineering, Biomaterials and Nanomaterials, Barcelona, Spain	Scientific Article	2013	Quantitative non-randomized	15 days	15	Evaluate Feasibility/Acceptability	not specified , likely in Barcelona Spain	Healthy sample	Mixed	23-53	cardiometabolic	..
166	Effectiveness of home-centered care through telemedicine applications for overweight and obese patients: A randomized controlled trial	Goulis et. al., Hippocration General Hospital, Thessaloniki, Greece	Scientific Article	2004	Quantitative randomized	6 months	122	Evaluate Effectiveness/Efficacy	Greece/ Thessaloniki	High Risk Sample	Mixed	18-70	weight (physical activity and/or nutrition)
167	The connecting health and technology study: A 6-month randomized controlled trial to improve nutrition behaviours using a mobile food record and text messaging support in young adults	Kerr et al., Curtin University AUS	Scientific Article	2016	Quantitative randomized	6 months	247	Evaluate Effectiveness/Efficacy	57 suburbs within the Perth metropolitan area, AUS	Unclear or NA	Mixed	18-30	weight (physical activity and/or nutrition)
169	Effects of a Web-Based Personalized Intervention on Physical Activity in European Adults: A Randomized Controlled Trial	Marsaux et al., Maastricht University Medical Centre, Netherlands	Scientific Article	2015	Quantitative randomized	6 months	1607	Evaluate Effectiveness/Efficacy	multi European countries	Unclear or NA	Mixed	>= 18 yr old	weight (physical activity and/or nutrition)
170	Effect of a worksite-based intervention program on metabolic parameters in middle-aged male white-collar workers: a randomized controlled trial.	Maruyama et al., Japan women's University, Tokyo	Scientific Article	2010	Quantitative randomized	4 months	101	Evaluate Effectiveness/Efficacy	Japan/ Tokyo	High Risk Sample	M only	30-59	cardiometabolic
172	A Text-Messaging and Pedometer Program to Promote Physical Activity in People at High Risk of Type 2 Diabetes: The Development of the PROPELS Follow-On Support Program	Morton et al., University of Cambridge UK	Scientific Article	2015	Qualitative	8 weeks	11	Evaluate Feasibility/Acceptability	UK	High Risk Sample	Mixed	not stated, but participants were recruited from Phase 2 and Phase 3 with age range from 39 to 77.	cardiometabolic	.
174	Development and feasibility testing of a smart phone based attentive eating intervention	Robinson et al., University of Birmingham UK	Scientific Article	2013	both	4 weeks	12	Evaluate Feasibility/Acceptability	UK/Birmingham	High Risk Sample	Mixed	not mentioned but average age was 41.7 yr old	weight (physical activity and/or nutrition)
175	Electronic feedback in a diet- and physical activity-based lifestyle intervention for weight loss: A randomized controlled trial	Shuger et al., University of South Carolina USA	Scientific Article	2011	Quantitative randomized	9 months	197	Evaluate Effectiveness/Efficacy	USA/South Carolina area	High Risk Sample	Mixed	18-64	weight (physical activity and/or nutrition)	.
177	Integrating technology into standard weight loss treatment: a randomized controlled trial	Spring et al., Northwestern University, USA	Scientific Article	2013	Quantitative randomized	12 months	69	Evaluate Effectiveness/Efficacy	USA/Illinois	High Risk Sample	Mixed	28-86	weight (physical activity and/or nutrition)
178	The efficacy of a daily self-weighing weight loss intervention using smart scales and email	Steinberg et al., University of North Carolina at Chapel Hill	Scientific Article	2013	Quantitative randomized	6 months	91	Evaluate Effectiveness/Efficacy	USA/ Chapel Hill	High Risk Sample	Mixed	18-60	weight (physical activity and/or nutrition)
179	A Randomized Trial Comparing Human e-Mail Counseling, Computer-Automated Tailored Counseling, and No Counseling in an Internet Weight Loss Program	Tate et al., University of North Carolina, Chapel Hill	Scientific Article	2006	Quantitative randomized	6 months	192	Evaluate Effectiveness/Efficacy	USA	High Risk Sample	Mixed	20-65	weight (physical activity and/or nutrition)
180	An Automated Internet Behavioral Weight-Loss Program by Physician Referral: A Randomized Controlled Trial	Thomas et al., Brown University	Scientific Article	2015	Quantitative randomized	3 months	154	Evaluate Effectiveness/Efficacy	US/ Rhode Island	High Risk Sample	Mixed	>=18	weight (physical activity and/or nutrition)
181	iPhone Applications and Improvement in Weight and Health Parameters: A Randomized Controlled Trial	Thompson-Felty, Arizona State University	Thesis	2014	Quantitative randomized	2 months	30	Evaluate Effectiveness/Efficacy	USA/ Arizona	High Risk Sample	Mixed	19-58	weight (physical activity and/or nutrition)
184	The Efficacy of a Technology-based System in a Short-term Behavioral Weight Loss Intervention	Polzien et al., University of Pittsburgh	Scientific Article	2007	Quantitative randomized	12-weeks	58	Evaluate Effectiveness/Efficacy	USA/ Pittsburgh	High Risk Sample	Mixed	>=18	weight (physical activity and/or nutrition)
185	Efficacy of a workplace-based weight loss program for overweight male shift workers: The Workplace POWER (Preventing Obesity Without Eating like a Rabbit) randomized controlled trial	Morgan et al., University of Newcastle AUS	Scientific Article	2011	Quantitative randomized	3 months	110	feasibility and efficacy: to evaluate the feasibility and efficacy of a workplace-based weight loss program	Australia/ Tomago	High Risk Sample	M only	18-65	weight (physical activity and/or nutrition)
186	Rates and Determinants of Uptake and Use of an Internet Physical Activity and Weight Management Program in Office and Manufacturing Work Sites in England: Cohort Study	Ware et al., MiLife Coaching Limited & Unilever Research	Scientific Article	2008	Quantitative non-randomized	12 weeks	233	Exploratory	UK/ various regions	Mixed	Mixed	>=18	weight (physical activity and/or nutrition)	.
187	Effect of adherence to self-monitoring of diet and physical activity on weight loss in a technology-supported behavioral intervention	Wang et al., University of Texas	Scientific Article	2012	Quantitative non-randomized	12 months	210	Evaluate Effectiveness/Efficacy	USA	High Risk Sample	Mixed	21-59	weight (physical activity and/or nutrition)	.
190	Activity Monitor Intervention to Promote Physical Activity of Physicians-In-Training: Randomized Controlled Trial	Thorndike at al., Massachusetts General Hospital, Boston	Scientific Article	2014	Quantitative randomized	12 weeks in total	104	Evaluate Effectiveness/Efficacy	USA/ Boston	Unclear or NA	Mixed	NA	overall health/wellbeing	..
191	‘‘Go4Life’’ exercise counseling, accelerometer feedback, and activity levels in older people	Thompson et al., Mayo Clinic Rochester	Scientific Article	2014	Quantitative randomized	1 year	49	Evaluate Effectiveness/Efficacy	USA/Rochester	High Risk Sample	Mixed	>=65	weight (physical activity and/or nutrition)	..
192	Effects of Internet Behavioral Counseling on Weight Loss in Adults at Risk for Type 2 Diabetes	Tate et al., Brown University	Scientific Article	2003	Quantitative randomized	1 year	32	Evaluate Effectiveness/Efficacy	USA	High Risk Sample	Mixed	NA	cardiometabolic	.
193	An Internet-based abstinence reinforcement smoking cessation intervention in rural smokers	Stoops et al.,University of Kentucky	Scientific Article	2009	Quantitative randomized	6 weeks	68	Evaluate Effectiveness/Efficacy	USA/ Appalachian Kentucky	High Risk Sample	Mixed	>18	smoking/alcohol
194	Evaluation of a Cell Phone–Based Physical Activity Diary	Sternfeld et al., Kaiser Permanente	Scientific Article	2012	Quantitative non-randomized	5 weeks total	544	Evaluate Feasibility/Acceptability	USA/North Carolina	Unclear or NA	Mixed	46-65	weight (physical activity and/or nutrition)
195	Feasibility and Effectiveness of Online Physical Activity Advice Based on a Personal Activity Monitor : Randomized Controlled Trial	Slootmaker et al., University Medical Center, Amsterdam	Scientific Article	2009	Quantitative randomized	3 months	102	effectiveness & feasibility: to evaluate the feasibility and effectiveness of providing a PAM coupled to simple and concise Web-based personalised feedback	Netherlands/ Amsterdam	High Risk Sample	Mixed	20-40	weight (physical activity and/or nutrition)
196	Text4Diet : A randomized controlled study using text messaging for weight loss behaviors	Shapiro et al., Santech, Inc	Scientific Article	2012	Quantitative randomized	12 months	170	Evaluate Effectiveness/Efficacy	USA	High Risk Sample	Mixed	25-65	weight (physical activity and/or nutrition)
197	The Comparison of a Technology-Based System and an In- Person Behavioral Weight Loss Intervention	Pellegrini et al., University of Illinois at Chicago	Scientific Article	2012	Quantitative randomized	6 months	51	Evaluate Effectiveness/Efficacy	USA	High Risk Sample	Mixed	21-55	weight (physical activity and/or nutrition)
198	Outcomes of a 12-Month Web-Based Intervention for Overweight and Obese Men	Patrick et al., University of California,	Scientific Article	2011	Quantitative randomized	12 months	441	Evaluate Effectiveness/Efficacy	USA/ San Diego	High Risk Sample	M only	25-55	weight (physical activity and/or nutrition)
199	Weight Change in a Commercial Web-Based Weight Loss Program and its Association With Website Use : Cohort Study	Neve et al., University of Newcastle	Scientific Article	2011	Quantitative non-randomized	participants had to have subscribed either for 12 or 52 weeks	9599	Exploratory	Australia	Mixed	Mixed	18-75	weight (physical activity and/or nutrition)
200	A Context-Sensing Mobile Phone App ( Q Sense ) for Smoking Cessation : A Mixed-Methods Study	Naughton et al., University of Cambridge	Scientific Article	2016	mixed, quant. and qual.	duration of pre-quit data and at least 2 weeks post-quit	15	explanatory & efficacy: assess engagement, accuracy, feasibility and identify technological limitations	UK	High Risk Sample	Mixed	16-70	smoking/alcohol
201	Using Facebook and Text Messaging to Deliver a Weight Loss Program to College Students	Napolitano et al., Temple University Pennsylvania	Scientific Article	2012	Quantitative randomized	8 weeks	52	to evaluate feasibility, acceptability, and preliminary efficacy of a novel, technology-based weight loss intervention for college students	USA/ easter US	High Risk Sample	Mixed	18-29	weight (physical activity and/or nutrition)
202	Understanding Usage of a Hybrid Website and Smartphone App for Weight Management : A Mixed-Methods Study	Morrison et al., University of Southampton	Scientific Article	2014	mixed: quant. and qual.	4 weeks	13	effectiveness/feasibility: to examine the impact of, usage, and views of a weight management app	UK/ Southampton	Mixed	Mixed	>=18	weight (physical activity and/or nutrition)
203	Weight , Blood Pressure , and Dietary Benefits After 12 Months of a Web-based Nutrition Education Program ( DASH for Health ): Longitudinal Observational Study	Moore et al., Boston University	Scientific Article	2008	Quantitative non-randomized	12 months (follow-up period)	2834	Evaluate Effectiveness/Efficacy	USA/41 states	Mixed	Mixed	>=18	overall health/wellbeing
205	Use of a mobile phone diary for observing weight management and related behaviours	Mattila et al., Technical Research Centre of Finland	Scientific Article	2010	Quantitative non-randomized	3 months	29	Exploratory	Finland/ Tampere	High Risk Sample	Mixed	>=18	overall health/wellbeing	.
208	BeWell: Sensing Sleep, Physical Activities and Social Interactions to PromoteWellbeing	Lane et al., Microsoft Research Asia	Scientific Article	2014	mixed quantitative and qualitative	19 days	27	Exploratory	China	Unclear or NA	Mixed	NA	overall health/wellbeing	.
209	Effectiveness of a smartphone application for weight loss compared to usual care in overweight primary care patients: a randomized controlled trial	Laing et al., Robert Wood Johnson Clinical Scholars Program	Scientific Article	2014	Quantitative randomized	6 months	212	Evaluate Effectiveness/Efficacy	USA/ Los Angeles	High Risk Sample	Mixed	NA	weight (physical activity and/or nutrition)
210	Development and Pilot Testing of the Eating4two Mobile Phone App to Monitor Gestational Weight Gain	Knight-Agarwal et al., The University of Canberra	Scientific Article	2015	mixed quantitative and qualitative	6 weeks	10	Evaluate Feasibility/Acceptability	Australia/ Canberra	High Risk Sample	F only	>=18	weight (physical activity and/or nutrition)
211	The association between weight loss and engagement with a web-based food and exercise diary in a commercial weight loss programme : a retrospective analysis	Johnson & Wardle, University College London	Scientific Article	2011	Quantitative non-randomized	participant data entries need to span a period of at least 28 days	3621	Exploratory	UK	Mixed	Mixed	>=18	weight (physical activity and/or nutrition)	.
212	Effect of wrist-worn activity monitor feedback on physical activity behavior: A randomized controlled trial in Finnish young men	Jauho et al., University of Oulu	Scientific Article	2015	Quantitative randomized	3 months	276	Evaluate Effectiveness/Efficacy	Finnland/ Oulou	High Risk Sample	M only	>=18	weight (physical activity and/or nutrition)
213	Self-Monitoring of Dietary Intake by Young Women: Online Food Records Completed on Computer or Smartphone Are as Accurate as Paper-Based Food Records but More Acceptable	Hutchesson et al., University of Newcastle	Scientific Article	2014	Quantitative non-randomized	36 days	22	Evaluate Feasibility/Acceptability	Australia/ Newcastle	Mixed	F only	18-30	weight (physical activity and/or nutrition)
214	Using Internet and Mobile Phone Technology to Deliver an Automated Physical Activity Program : Randomized Controlled	Hurling et al., Unilever Corporate Research	Scientific Article	2007	Quantitative randomized	9 weeks	77	Evaluate Effectiveness/Efficacy	UK/ Bedfordshire	Mixed	Mixed	30-55	weight (physical activity and/or nutrition)
215	Weight Management Using the Internet	Hunter et al., National Institute of Diabetes and Digestive and Kidney Diseases	Scientific Article	2008	Quantitative randomized	6 months	227	Evaluate Effectiveness/Efficacy	USA/ San Antonio	High Risk Sample	Mixed	18-65	weight (physical activity and/or nutrition)
216	Effectiveness of an Incentive-Based Online Physical Activity Intervention on Employee Health Status	Herman et al., University of Michigan	Scientific Article	2006	Quantitative non-randomized	12 months (data period)	126372	Evaluate Effectiveness/Efficacy	USA/nationwide	Mixed	Mixed	NA	weight (physical activity and/or nutrition)
217	Effect of Internet Support on the Long-Term Maintenance of Weight Loss	Harvey-Berino et al., University of Vermont	Scientific Article	2003	Quantitative randomized	12 months	232	Evaluate Effectiveness/Efficacy	USA/ Vermont	High Risk Sample	Mixed	>=18	weight (physical activity and/or nutrition)
218	Undergrad and Overweight : An Online Behavioral Weight Management Program for College Students	Harvey-Berino et al., University of Vermont	Scientific Article	2012	Quantitative non-randomized	12 weeks	336	Evaluate Feasibility/Acceptability	USA/ Vermont	Mixed	Mixed	NA	weight (physical activity and/or nutrition)
219	Weight loss by mobile phone : a 1-year effectiveness study	Haapala et al., University of Kuopio	Scientific Article	2009	Quantitative randomized	12 months	125	Evaluate Effectiveness/Efficacy	Finland	High Risk Sample	Mixed	25-44	weight (physical activity and/or nutrition)
220	The Impact of an Online Social Network With Wireless Monitoring Devices on Physical Activity and Weight Loss	Greene et al., George Washington University School of Nursing	Scientific Article	2012	Quantitative randomized	6 months	513	Evaluate Effectiveness/Efficacy	USA	Mixed	Mixed	18-79	weight (physical activity and/or nutrition)	.
221	A randomized study of cell phone technology to reinforce alcohol abstinence in the natural environment	Alessi & Petry, University of Connecticut Health Center	Scientific Article	2013	Quantitative randomized	4 weeks	30	to examine feasibility, efficacy, validity and acceptability of using cell phone technology to monitor real-world drinking and administer contingency management	USA/ Connecticut	High Risk Sample [specify risks]	Mixed	>=21	smoking/alcohol
222	How Do We Engage With Activity Trackers ? A Longitudinal Study of Habito	Gouveia et al., Madeira Interactive Technologies Institute	Other Grey Source: conference	2015	Quantitative non-randomized	10 month	256	Exploratory	Portugal, US, UK, India, China	Unclear or NA	Mixed	NA	weight (physical activity and/or nutrition)
223	Wellness Partners : Design and Evaluation of a Web-Based Physical Activity Diary with Social Gaming	Gotsis et al., University of Southern California	Scientific Article	2013	Quantitative randomized	12 weeks	142	Evaluate Effectiveness/Efficacy	USA/ Los Angeles	Unclear or NA	Mixed	egos: 25-44 / alters: 12 -85	weight (physical activity and/or nutrition)
224	Persuasiveness of a Mobile Lifestyle Coaching Application Using Social Facilitation	Gasser et al., Medgate AG	Other Grey Source: conference	2006	Quantitative randomized	4 weeks	40	Evaluate Feasibility/Acceptability	Switzerland	Unclear or NA	Mixed	NA	weight (physical activity and/or nutrition)	.
225	Mobile phone brief intervention applications for risky alcohol use among university students : a randomized controlled study	Gajecki et al., Karolinska Institutet,	Scientific Article	2014	Quantitative randomized	7 weeks	1929	Evaluate Effectiveness/Efficacy	Sweden/ Stockholm	High Risk Sample	Mixed	NA	smoking/alcohol
226	Impact of a pedometer-based workplace health program on cardiovascular and diabetes risk profile	Freak-Poli et al., Monash University	Scientific Article	2011	Quantitative non-randomized	4 months	762	Evaluate Effectiveness/Efficacy	Australia/ Melbourne	High Risk Sample	Mixed	>=18	cardiometabolic
227	Motivating physical activity at work : Using persuasive social media for competitive step counting	Foster et al., University of Lincoln	Other Grey Source: conference	2010	quantitative and qualitative	21 days	10	Evaluate Effectiveness/Efficacy	UK/ Lincolnshire	Unclear or NA	Mixed	NA	weight (physical activity and/or nutrition)
228	Innovation to Motivation - Pilot study of a mobile phone intervention to increase physical activity among sedentary women	Fukuoka et al., University of California	Scientific Article	2010	Quantitative non-randomized	3 weeks	41	Evaluate Effectiveness/Efficacy	USA/ San Frasciso	High Risk Sample	F only	25-70	weight (physical activity and/or nutrition)
229	Feasibility, effectiveness, and perceptions of an Internet- and incentive-based behavioral weight loss intervention for overweight and obese college freshmen: A mixed methods approach	Davy et al., Virginia Tech	Scientific Article	2013	RCT including quantitative and qualitative elements	12 weeks	29	to examine feasibility and effectiveness of the program	USA/ Blacksburg	High Risk Sample	Mixed	>18	weight (physical activity and/or nutrition)
230	An Internet-based abstinence reinforcement treatment for cigarette smoking	Dallery et al., University of Florida	Scientific Article	2006	Quantitative non-randomized	28 days	20	Evaluate Effectiveness/Efficacy	USA	High Risk Sample	Mixed	18-60	smoking/alcohol
232	Rethinking the Mobile Food Journal : Exploring Opportunities for Lightweight Photo-Based Capture	Cordeiro et al., University of Washington	Other Grey Source: conference	2015	mixed: quantitative and qualitative	4 to 8 weeks	278	Exploratory	USA/ Seattle and Rochester	Mixed	Mixed	NA	weight (physical activity and/or nutrition)
233	An evaluation of an Internet-based approach to weight loss with low glycaemic load	Collinson et al., University of Plymouth	Scientific Article	2010	Quantitative non-randomized	6 months	103	Evaluate Effectiveness/Efficacy	New Zealand, Christchurch	High Risk Sample	Mixed	>=18	weight (physical activity and/or nutrition)	.
237	The SMARTER pilot study : Testing feasibility of real-time feedback for dietary self-monitoring	Burke et al., University of Pittsburgh School of Nursing	Scientific Article	2017	Quantitative randomized	12 weeks	39	Evaluate Feasibility/Acceptability	USA/ Pittsburgh	High Risk Sample	Mixed	>=18	weight (physical activity and/or nutrition)
238	Features Predicting Weight Loss in Overweight or Obese Participants in a Web-Based Intervention : Randomized Trial	Brindal et al., CSIRO, Food & Nutritional Sciences	Scientific Article	2012	Quantitative randomized	12 weeks	8112	Evaluate Effectiveness/Efficacy	Australia	High Risk Sample	Mixed	>=18	weight (physical activity and/or nutrition)
239	An online lifestyle diary with a persuasive computer assistant providing feedback on self-management	Blanson Henkemans et al., aDelft University of Technology	Scientific Article	2009	Quantitative randomized	4 weeks	118	Evaluate Effectiveness/Efficacy	Netherlands	Mixed	Mixed	>=18	weight (physical activity and/or nutrition)
240	Frequent self-weighing with electronic graphic feedback to prevent age-related weight gain in young adults	Bertz et al., University of Minnesota	Scientific Article	2015	Quantitative randomized	12 months	167	Evaluate Effectiveness/Efficacy	USA/ Ithaca	Mixed	Mixed	18-25	weight (physical activity and/or nutrition)
241	Evaluation of a PDA-based Dietary Assessment and Intervention Program : A Randomized Controlled Trial	Beasley et al., Group Health Care Cooperative	Scientific Article	2008	Quantitative randomized	4 weeks	174	Evaluate Effectiveness/Efficacy	USA	High Risk Sample	Mixed	>=18	weight (physical activity and/or nutrition)
243	Preventing Weight Gain in First Year College Students: An Online Intervention to Prevent the “Freshman Fifteen”	Gow et al., Virginia Commonwealth University	Scientific Article	2010	Quantitative randomized	6 weeks	170	Evaluate Effectiveness/Efficacy	USA/ Southeastern Region	Mixed	Mixed	22 or younger	weight (physical activity and/or nutrition)
244	A Fully Automated Conversational Artificial Intelligence for Weight Loss : Longitudinal Observational Study Among Overweight and Obese Adults	Sten et al., Michigan State University	Scientific Article	2017	Quantitative non-randomized	approx. 6-7 months (July 2016 - January 2017)	159	effectiveness/acceptability: to evaluate weight loss, changes in meal quality and acceptability of app	USA/ Nevada	High Risk Sample	Mixed	>=18	weight (physical activity and/or nutrition)
