# Supplementary material for: Electronic Patient-Generated Health Data to Facilitate Disease Prevention and Health Promotion: Scoping Review
Source: J Med Internet Res. 2019 Oct 14;21(10):e13320. doi: 10.2196/13320 (PMC6914107; doi:10.2196/13320)
Supplement: Multimedia Appendix 8 [file jmir_v21i10e13320_app8.xlsx]

## Sheet: Study & Participant Charact.
ID	Prevention Area	Study Title
15	breast feeding	A Breastfeed-Promoting Mobile App Intervention: Usability and Usefulness Study
114	breast feeding	Development and assessment of an interactive web-based breastfeeding monitoring system (LACTOR)
31	cardiometabolic	Low-cost, email-based system for self blood pressure monitoring at home
56	cardiometabolic	Health promotion through primary care: enhancing self-management with activity prescription and mHealth
65	cardiometabolic	Reducing cardiovascular disease risk in medically underserved urban and rural communities.
69	cardiometabolic	Persuasive user experiences of a health Behavior Change Support System: A 12-month study for prevention of metabolic syndrome
87	cardiometabolic	A mobile logbook to diagnose masked hypertension: a pilot application
107	cardiometabolic	Program development and effectiveness of workplace health promotion program for preventing metabolic syndrome among office workers
109	cardiometabolic	Effects of a web-based intervention on physical activity and metabolism in older adults: randomized controlled trial
117	cardiometabolic	Diabetes and Technology for Increased Activity (DaTA) study: results of a remote monitoring intervention for prevention of metabolic syndrome.
140	cardiometabolic	A Novel Diabetes Prevention Intervention Using a Mobile App: A Randomized Controlled Trial With Overweight Adults at Risk
165	cardiometabolic	PREDIRCAM eHealth platform for individualized telemedical assistance for lifestyle modification in the treatment of obesity, diabetes, and cardiometabolic risk prevention: A pilot study (PREDIRCAM 1)												..
170	cardiometabolic	Effect of a worksite-based intervention program on metabolic parameters in middle-aged male white-collar workers: a randomized controlled trial.
172	cardiometabolic	A Text-Messaging and Pedometer Program to Promote Physical Activity in People at High Risk of Type 2 Diabetes: The Development of the PROPELS Follow-On Support Program												.
192	cardiometabolic	Effects of Internet Behavioral Counseling on Weight Loss in Adults at Risk for Type 2 Diabetes												.
226	cardiometabolic	Impact of a pedometer-based workplace health program on cardiovascular and diabetes risk profile
11	healthy ageing	Toward a Connected Health System for Older Adults: Lessons Learned
39	healthy ageing	Design and evaluation of theory-informed technology to augment a wellness motivation intervention												;
106	healthy ageing	Changing Behavioral Lifestyle Risk Factors Related to Cognitive Decline in Later Life Using a Self-Motivated eHealth Intervention in Dutch Adults												.
112	healthy ageing	Pilot Randomised Controlled Trial of a Web-Based Intervention to Promote Healthy Eating, Physical Activity and Meaningful Social Connections Compared with Usual Care Control in People of Retirement Age Recruited from Workplaces												.
8	healthy ageing - bone health	Development and Testing of a Mobile Phone App for Self-Monitoring of Calcium Intake in Young Women
25	healthy ageing - bone health	Application and Effect of Mobiletype-Bone Health Intervention in Korean Young Adult Women with Low Bone Mass: A Randomized Control Trial
2	overall health/wellbeing	Sharing Patient-Generated Data in Clinical Practices: An Interview Study												;
3	overall health/wellbeing	HELP: a miniaturized total health examination system launched on a mobile phone platform												;
5	overall health/wellbeing	Development healthcare PC and multimedia software for improvement of health status and exercise habits												;
18	overall health/wellbeing	Mobile health devices: will patients actually use them?												;
32	overall health/wellbeing	Impact of a Wellness Portal on the delivery of patient-centered preventive care												;
41	overall health/wellbeing	Mobile Phone App Aimed at Improving Iron Intake and Bioavailability in Premenopausal Women: A Qualitative Evaluation
49	overall health/wellbeing	Can Mobile Health Deliver Participatory Medicine to All Citizens in Modern Society?												;
57	overall health/wellbeing	Self-Monitoring Utilization Patterns Among Individuals in an Incentivized Program for Healthy Behaviors												;
58	overall health/wellbeing	A qualitative analysis of user experiences with a self-tracker for activity, sleep, and diet												;
71	overall health/wellbeing	Positive technology: a free mobile platform for the self-management of psychological stress
84	overall health/wellbeing	Adherence to self-monitoring healthy lifestyle behaviours through mobile phone-based ecological momentary assessments and photographic food records over 6 months in mostly ethnic minority mothers												.
92	overall health/wellbeing	Promoting patient-centered preventive care using a wellness portal: preliminary findings												.
137	overall health/wellbeing	A novel prescription pedometer-assisted walking intervention and weight management for Chinese occupational population												..
138	overall health/wellbeing	Web-Enabled Feedback Control Over Energy Balance Promotes an Increase in Physical Activity and a Reduction of Body Weight and Disease Risk in Overweight Sedentary Adults												.
149	overall health/wellbeing	Making Sense in the Long Run: Long-Term Health Monitoring in Real Lives												.
153	overall health/wellbeing	User Experiences of Mobile Wellness Applications in Health Promotion												.
157	overall health/wellbeing	Designing self-monitoring technology to promote data capture and reflection
190	overall health/wellbeing	Activity Monitor Intervention to Promote Physical Activity of Physicians-In-Training: Randomized Controlled Trial												..
203	overall health/wellbeing	Weight , Blood Pressure , and Dietary Benefits After 12 Months of a Web-based Nutrition Education Program ( DASH for Health ): Longitudinal Observational Study
205	overall health/wellbeing	Use of a mobile phone diary for observing weight management and related behaviours												.
208	overall health/wellbeing	BeWell: Sensing Sleep, Physical Activities and Social Interactions to PromoteWellbeing												.
80	skin cancer	Results From a Tailored SMS and Behavior-Tracking Pilot Study on Sun-Safe Behaviors in Young Women
30	smoking/alcohol	Utilization of a Web-based vs integrated phone/Web cessation program among 140,000 tobacco users: an evaluation across 10 free state quitlines
81	smoking/alcohol	Internet-based group contingency management to promote smoking abstinence
82	smoking/alcohol	Factors Influencing Usability of a Smartphone App to Reduce Excessive Alcohol Consumption: Think Aloud and Interview Studies
98	smoking/alcohol	Balance--a pragmatic randomized controlled trial of an online intensive self-help alcohol intervention
100	smoking/alcohol	Using a mobile health application to reduce alcohol consumption: a mixed-methods evaluation of the drinkaware track & calculate units application
101	smoking/alcohol	A randomized trial of an avatar-hosted multiple behavior change intervention for young adult smokers												.
103	smoking/alcohol	A Randomized Trial of Adjunct mHealth Abstinence Reinforcement With Transdermal Nicotine and Counseling for Smoking Cessation
104	smoking/alcohol	A randomized trial of Text2Quit: A text messaging program for smoking cessation
105	smoking/alcohol	Text2Quit: results from a pilot test of a personalized, interactive mobile health smoking cessation program
193	smoking/alcohol	An Internet-based abstinence reinforcement smoking cessation intervention in rural smokers
200	smoking/alcohol	A Context-Sensing Mobile Phone App ( Q Sense ) for Smoking Cessation : A Mixed-Methods Study
221	smoking/alcohol	A randomized study of cell phone technology to reinforce alcohol abstinence in the natural environment
225	smoking/alcohol	Mobile phone brief intervention applications for risky alcohol use among university students : a randomized controlled study
230	smoking/alcohol	An Internet-based abstinence reinforcement treatment for cigarette smoking
1	weight (physical activity and/or nutrition)	A technology-mediated behavioral weight gain prevention intervention for college students: Controlled, quasi-experimental study
4	weight (physical activity and/or nutrition)	The SHED-IT Randomized Controlled Trial: Evaluation of an Internet-based Weight-loss Program for Me
9	weight (physical activity and/or nutrition)	Theory-Based Exercise App to Enhance Exercise Adherence: A Pilot Study
10	weight (physical activity and/or nutrition)	Cell phone intervention for you (CITY): A randomized, controlled trial of behavioral weight loss intervention for young adults using mobile technology
13	weight (physical activity and/or nutrition)	Multiple behavior changes in diet and activity: a randomized controlled trial using mobile technology												;
14	weight (physical activity and/or nutrition)	Wearable Sensor/Device (Fitbit One) and SMS Text-Messaging Prompts to Increase Physical Activity in Overweight and Obese Adults: A Randomized Controlled Trial												;
16	weight (physical activity and/or nutrition)	Sustained effects of brief electronic self-monitoring as an early intervention for eating pathology
20	weight (physical activity and/or nutrition)	Designing personal exercise monitoring employing multiple modes of delivery: implications from a qualitative study on heart rate monitoring
21	weight (physical activity and/or nutrition)	Assessing the Influence of a Fitbit Physical Activity Monitor on the Exercise Practices of Emergency Medicine Residents: A Pilot Study
22	weight (physical activity and/or nutrition)	Impact of newer self‐monitoring technology and brief phone‐based intervention on weight loss: A randomized pilot study
37	weight (physical activity and/or nutrition)	Mobile health technology interventions to improve the health status of older rural women
38	weight (physical activity and/or nutrition)	Older Adults' Experiences Using a Commercially Available Monitor to Self-Track Their Physical Activity
42	weight (physical activity and/or nutrition)	Evaluation of a Community-Based Health Promotion Program with Online Off-Line Combination: The Effect of an Online Diet Record System on Self-rated Achievement
45	weight (physical activity and/or nutrition)	Implementing health information technology in a patient-centered manner: patient experiences with an online evidence-based lifestyle intervention
47	weight (physical activity and/or nutrition)	Adaptive intervention design in mobile health: Intervention design and development in the Cell Phone Intervention for You trial
48	weight (physical activity and/or nutrition)	A web-based intervention to support increased physical activity among at-risk adults
52	weight (physical activity and/or nutrition)	Patterns of success: Online self-monitoring in a web-based behavioral weight control program
60	weight (physical activity and/or nutrition)	Mobile But Connected: Harnessing the Power of Self-Efficacy and Group Support for Weight Loss Success through mHealth Intervention
62	weight (physical activity and/or nutrition)	Impact of a mobile phone intervention to reduce sedentary behavior in a community sample of adults: A quasi-experimental evaluation
63	weight (physical activity and/or nutrition)	Smartphone technology facilitates dietary change in healthy adults
66	weight (physical activity and/or nutrition)	A mobile health intervention for weight management among young adults: a pilot randomised controlled trial
67	weight (physical activity and/or nutrition)	Technology- and Phone-Based Weight Loss Intervention: Pilot RCT in Women at Elevated Breast Cancer Risk
68	weight (physical activity and/or nutrition)	Evaluating Consumer m-Health Services for Promoting Healthy Eating: A Randomized Field Experiment
70	weight (physical activity and/or nutrition)	lectronic apps for food and appetite monitoring: Acceptability and reactive effects in women with eating and weight concerns
72	weight (physical activity and/or nutrition)	Qualitative exploration of the acceptability of a mobile phone and pedometer-based physical activity program in a diverse sample of sedentary women
74	weight (physical activity and/or nutrition)	Speech2Health: A Mobile Framework for Monitoring Dietary Composition From Spoken Data
76	weight (physical activity and/or nutrition)	Effectiveness of a smartphone application to promote physical activity in primary care: the SMART MOVE randomised controlled trial
86	weight (physical activity and/or nutrition)	Acceptability of mHealth Technology for Self-Monitoring Eating and Activity among Rural Men												.
89	weight (physical activity and/or nutrition)	Teledietetics improves weight reduction by modifying eating behavior: A randomized controlled trial
91	weight (physical activity and/or nutrition)	Tweeting to Health: A Novel mHealth Intervention Using Fitbits and Twitter to Foster Healthy Lifestyles												.
93	weight (physical activity and/or nutrition)	mHealth Physical Activity Intervention: A Randomized Pilot Study in Physically Inactive Pregnant Women
94	weight (physical activity and/or nutrition)	Adherence to a Smartphone Application for Weight Loss Compared to Website and Paper Diary: Pilot Randomized Controlled Trial
96	weight (physical activity and/or nutrition)	Effectiveness of a Web- and mobile phone-based intervention to promote physical activity and healthy eating in middle-aged males: Randomized controlled trial of the ManUp study												.
110	weight (physical activity and/or nutrition)	Determinants of successful weight loss after using a commercial Web-based weight reduction program for six months: Cohort study
111	weight (physical activity and/or nutrition)	Prevention of Weight Gain Following a Worksite Nutrition and Exercise Program: A Randomized Controlled Trial
113	weight (physical activity and/or nutrition)	Web‐based self‐monitoring for weight loss among overweight/obese women at increased risk for breast cancer: The HELP pilot study
115	weight (physical activity and/or nutrition)	Effectiveness of SmartMoms, a Novel eHealth Intervention for Management of Gestational Weight Gain: Randomized Controlled Pilot Trial
118	weight (physical activity and/or nutrition)	Social problem solving and adherence to self-monitoring in association with changes in weight and cardiometabolic risk factors in a behavioral weight loss trial
119	weight (physical activity and/or nutrition)	Use of a computerized tracking system to monitor and provide feedback on dietary goals for calorie-restricted diets: The POUNDS LOST study
120	weight (physical activity and/or nutrition)	Online self-tracking groups to increase fruit and vegetable intake: A small-scale study on mechanisms of group effect on behavior change
121	weight (physical activity and/or nutrition)	A Web-Based, Social Networking Physical Activity Intervention for Insufficiently Active Adults Delivered via Facebook App: Randomized Controlled Trial
122	weight (physical activity and/or nutrition)	A social media-based physical activity intervention: A randomized controlled trial
124	weight (physical activity and/or nutrition)	Using smartphone technology to monitor physical activity in the 10,000 Steps program: a matched case-control trial
125	weight (physical activity and/or nutrition)	Feasibility of Gamified Mobile Service Aimed at Physical Activation in Young Men: Population-Based Randomized Controlled Study (MOPO)
126	weight (physical activity and/or nutrition)	Personal Digital Assistants are Comparable to Traditional Diaries for Dietary Self-Monitoring During a Weight Loss Program
127	weight (physical activity and/or nutrition)	Computerized self-monitoring and technology-assisted feedback for weight loss with and without an enhanced behavioral component.
128	weight (physical activity and/or nutrition)	An mHealth Intervention Using a Smartphone App to Increase Walking Behavior in Young Adults: A Pilot Study
129	weight (physical activity and/or nutrition)	Discretionary self-monitoring of physical activity: A mixed-methods study of behavior change technique use and historical physical activity.
130	weight (physical activity and/or nutrition)	Cost-effectiveness of a long-term Internet-delivered worksite health promotion programme on physical activity and nutrition: a cluster randomized controlled trial												.
131	weight (physical activity and/or nutrition)	Randomized Trial of a Fitbit-Based Physical Activity Intervention for Women
132	weight (physical activity and/or nutrition)	Effect of a mobile app intervention on vegetable consumption in overweight adults: a randomized controlled trial.
133	weight (physical activity and/or nutrition)	Improving dietary self-monitoring and adherence with hand-held computers: A pilot study
134	weight (physical activity and/or nutrition)	A novel stepped-care approach to weight loss: The role of self-monitoring and health literacy in treatment outcomes
135	weight (physical activity and/or nutrition)	Effect of online pedometer program on physical activity in Qatar
136	weight (physical activity and/or nutrition)	Enhancing physical activity promotion in midlife women with technology-based self-monitoring and social connectivity: A pilot study
139	weight (physical activity and/or nutrition)	Increasing self-monitoring adherence using smartphone technology to facilitate weight loss
141	weight (physical activity and/or nutrition)	Using mHealth technology to enhance self-monitoring for weight loss: A randomized trial.
142	weight (physical activity and/or nutrition)	Harnessing Different Motivational Frames via Mobile Phones to Promote Daily Physical Activity and Reduce Sedentary Behavior in Aging Adults
143	weight (physical activity and/or nutrition)	Randomized controlled trial testing an internet physical activity intervention for sedentary adults
145	weight (physical activity and/or nutrition)	A Web-Based Intervention to Encourage Walking (StepWise): Pilot Randomized Controlled Trial
146	weight (physical activity and/or nutrition)	What matters in weight loss? An in-depth analysis of self-monitoring.
147	weight (physical activity and/or nutrition)	Dietary self-monitoring, but not dietary quality, improves with use of smartphone app technology in an 8-week weight loss trial
150	weight (physical activity and/or nutrition)	A Persuasive and Social mHealth Application for Physical Activity: A Usability and Feasibility Study
151	weight (physical activity and/or nutrition)	Usability and Feasibility of PmEB: A Mobile Phone Application for Monitoring Real Time Caloric Balance
152	weight (physical activity and/or nutrition)	An adaptive physical activity intervention for overweight adults: A randomized controlled trial												..
154	weight (physical activity and/or nutrition)	Impact of self-help weight loss resources with or without online support on the dietary intake of overweight and obese men: The SHED-IT randomised controlled trial
155	weight (physical activity and/or nutrition)	A smartphone-based intervention to reduce sedentary time in overweight/obese individuals: A within-subjects experimental trial												.
156	weight (physical activity and/or nutrition)	Health benefits of a pedometer-based physical activity intervention in sedentary workers
158	weight (physical activity and/or nutrition)	A 12-week commercial web-based weight-loss program for overweight and obese adults: Randomized controlled trial comparing basic versus enhanced features
159	weight (physical activity and/or nutrition)	Effectiveness of a web-based, computer-tailored, pedometer-based physical activity intervention for adults: A cluster randomized controlled trial
160	weight (physical activity and/or nutrition)	Design requirements for technologies that encourage physical activity
161	weight (physical activity and/or nutrition)	Effectiveness of activity trackers with and without incentives to increase physical activity (TRIPPA): a randomised controlled trial
162	weight (physical activity and/or nutrition)	A quantitative pilot study on the use of a fitness tracker in the preventative management of employees at risk of chronic disease in a health care facility
163	weight (physical activity and/or nutrition)	A randomized controlled trial on the efficacy of carbohydrate-reduced or fat-reduced diets in patients attending a telemedically guided weight loss program
164	weight (physical activity and/or nutrition)	International Mobile-Health Intervention on Physical Activity, Sitting, and Weight: The Stepathlon Cardiovascular Health Study												..
166	weight (physical activity and/or nutrition)	Effectiveness of home-centered care through telemedicine applications for overweight and obese patients: A randomized controlled trial
167	weight (physical activity and/or nutrition)	The connecting health and technology study: A 6-month randomized controlled trial to improve nutrition behaviours using a mobile food record and text messaging support in young adults
169	weight (physical activity and/or nutrition)	Effects of a Web-Based Personalized Intervention on Physical Activity in European Adults: A Randomized Controlled Trial
174	weight (physical activity and/or nutrition)	Development and feasibility testing of a smart phone based attentive eating intervention
175	weight (physical activity and/or nutrition)	Electronic feedback in a diet- and physical activity-based lifestyle intervention for weight loss: A randomized controlled trial												.
177	weight (physical activity and/or nutrition)	Integrating technology into standard weight loss treatment: a randomized controlled trial
178	weight (physical activity and/or nutrition)	The efficacy of a daily self-weighing weight loss intervention using smart scales and email
179	weight (physical activity and/or nutrition)	A Randomized Trial Comparing Human e-Mail Counseling, Computer-Automated Tailored Counseling, and No Counseling in an Internet Weight Loss Program
180	weight (physical activity and/or nutrition)	An Automated Internet Behavioral Weight-Loss Program by Physician Referral: A Randomized Controlled Trial
181	weight (physical activity and/or nutrition)	iPhone Applications and Improvement in Weight and Health Parameters: A Randomized Controlled Trial
184	weight (physical activity and/or nutrition)	The Efficacy of a Technology-based System in a Short-term Behavioral Weight Loss Intervention
185	weight (physical activity and/or nutrition)	Efficacy of a workplace-based weight loss program for overweight male shift workers: The Workplace POWER (Preventing Obesity Without Eating like a Rabbit) randomized controlled trial
186	weight (physical activity and/or nutrition)	Rates and Determinants of Uptake and Use of an Internet Physical Activity and Weight Management Program in Office and Manufacturing Work Sites in England: Cohort Study												.
187	weight (physical activity and/or nutrition)	Effect of adherence to self-monitoring of diet and physical activity on weight loss in a technology-supported behavioral intervention												.
191	weight (physical activity and/or nutrition)	‘‘Go4Life’’ exercise counseling, accelerometer feedback, and activity levels in older people												..
194	weight (physical activity and/or nutrition)	Evaluation of a Cell Phone–Based Physical Activity Diary
195	weight (physical activity and/or nutrition)	Feasibility and Effectiveness of Online Physical Activity Advice Based on a Personal Activity Monitor : Randomized Controlled Trial
196	weight (physical activity and/or nutrition)	Text4Diet : A randomized controlled study using text messaging for weight loss behaviors
197	weight (physical activity and/or nutrition)	The Comparison of a Technology-Based System and an In- Person Behavioral Weight Loss Intervention
198	weight (physical activity and/or nutrition)	Outcomes of a 12-Month Web-Based Intervention for Overweight and Obese Men
199	weight (physical activity and/or nutrition)	Weight Change in a Commercial Web-Based Weight Loss Program and its Association With Website Use : Cohort Study
201	weight (physical activity and/or nutrition)	Using Facebook and Text Messaging to Deliver a Weight Loss Program to College Students
202	weight (physical activity and/or nutrition)	Understanding Usage of a Hybrid Website and Smartphone App for Weight Management : A Mixed-Methods Study
209	weight (physical activity and/or nutrition)	Effectiveness of a smartphone application for weight loss compared to usual care in overweight primary care patients: a randomized controlled trial
210	weight (physical activity and/or nutrition)	Development and Pilot Testing of the Eating4two Mobile Phone App to Monitor Gestational Weight Gain
211	weight (physical activity and/or nutrition)	The association between weight loss and engagement with a web-based food and exercise diary in a commercial weight loss programme : a retrospective analysis												.
212	weight (physical activity and/or nutrition)	Effect of wrist-worn activity monitor feedback on physical activity behavior: A randomized controlled trial in Finnish young men
213	weight (physical activity and/or nutrition)	Self-Monitoring of Dietary Intake by Young Women: Online Food Records Completed on Computer or Smartphone Are as Accurate as Paper-Based Food Records but More Acceptable
214	weight (physical activity and/or nutrition)	Using Internet and Mobile Phone Technology to Deliver an Automated Physical Activity Program : Randomized Controlled
215	weight (physical activity and/or nutrition)	Weight Management Using the Internet
216	weight (physical activity and/or nutrition)	Effectiveness of an Incentive-Based Online Physical Activity Intervention on Employee Health Status
217	weight (physical activity and/or nutrition)	Effect of Internet Support on the Long-Term Maintenance of Weight Loss
218	weight (physical activity and/or nutrition)	Undergrad and Overweight : An Online Behavioral Weight Management Program for College Students
219	weight (physical activity and/or nutrition)	Weight loss by mobile phone : a 1-year effectiveness study
220	weight (physical activity and/or nutrition)	The Impact of an Online Social Network With Wireless Monitoring Devices on Physical Activity and Weight Loss												.
222	weight (physical activity and/or nutrition)	How Do We Engage With Activity Trackers ? A Longitudinal Study of Habito
223	weight (physical activity and/or nutrition)	Wellness Partners : Design and Evaluation of a Web-Based Physical Activity Diary with Social Gaming
224	weight (physical activity and/or nutrition)	Persuasiveness of a Mobile Lifestyle Coaching Application Using Social Facilitation												.
227	weight (physical activity and/or nutrition)	Motivating physical activity at work : Using persuasive social media for competitive step counting
228	weight (physical activity and/or nutrition)	Innovation to Motivation - Pilot study of a mobile phone intervention to increase physical activity among sedentary women
229	weight (physical activity and/or nutrition)	Feasibility, effectiveness, and perceptions of an Internet- and incentive-based behavioral weight loss intervention for overweight and obese college freshmen: A mixed methods approach
232	weight (physical activity and/or nutrition)	Rethinking the Mobile Food Journal : Exploring Opportunities for Lightweight Photo-Based Capture
233	weight (physical activity and/or nutrition)	An evaluation of an Internet-based approach to weight loss with low glycaemic load												.
237	weight (physical activity and/or nutrition)	The SMARTER pilot study : Testing feasibility of real-time feedback for dietary self-monitoring
238	weight (physical activity and/or nutrition)	Features Predicting Weight Loss in Overweight or Obese Participants in a Web-Based Intervention : Randomized Trial
239	weight (physical activity and/or nutrition)	An online lifestyle diary with a persuasive computer assistant providing feedback on self-management
240	weight (physical activity and/or nutrition)	Frequent self-weighing with electronic graphic feedback to prevent age-related weight gain in young adults
241	weight (physical activity and/or nutrition)	Evaluation of a PDA-based Dietary Assessment and Intervention Program : A Randomized Controlled Trial
243	weight (physical activity and/or nutrition)	Preventing Weight Gain in First Year College Students: An Online Intervention to Prevent the “Freshman Fifteen”
244	weight (physical activity and/or nutrition)	A Fully Automated Conversational Artificial Intelligence for Weight Loss : Longitudinal Observational Study Among Overweight and Obese Adults
